# Supplementary material for: Human-Origin iPSC-Based Recellularization of Decellularized Whole Rat Livers
Source: Bioengineering (Basel). 2022 May 19;9(5):219. doi: 10.3390/bioengineering9050219 (PMC9137624; doi:10.3390/bioengineering9050219)
Supplement: Supplementary file 1 [file bioengineering-09-00219-s001.zip]

Archive with 1 entries (1 files):
- bioengineering-1728321-supplementary.pdf
